# Supplementary material for: QTL analysis and candidate gene prediction for seed density per silique by QTL-seq and RNA-seq in spring Brassica napus L
Source: PLoS One. 2023 Mar 6;18(3):e0281875. doi: 10.1371/journal.pone.0281875 (PMC9987769; doi:10.1371/journal.pone.0281875)
Supplement: S1 Table — (XLS) [file pone.0281875.s007.xls]

## Sheet: Sheet1
S1 table
Chr	BinID	Pos(cM)	No. markers	Physical interval	Chr	BinID	Pos(cM)	No. markers	Physical interval	Chr	BinID	Pos(cM)	No. markers	Physical interval	Chr	BinID	Pos(cM)	No. markers	Physical interval	Chr	BinID	Pos(cM)	No. markers	Physical interval	Chr	BinID	Pos(cM)	No. markers	Physical interval	Chr	BinID	Pos(cM)	No. markers	Physical interval	Chr	BinID	Pos(cM)	No. markers	Physical interval	Chr	BinID	Pos(cM)	No. markers	Physical interval	Chr	BinID	Pos(cM)	No. markers	Physical interval
A01	c01b001	0	3219	340-812611	A02	c02b001	0	3949	353703-1161324	A03	c03b001	0	4987	369-682802	A04	c04b001	0	2115	210827-817188	A05	c05b001	0	3047	22736-865154	A06	c06b001	0	3938	631-1320049	A07	c07b001	0	3114	26900-1172720	A08	c08b001	0	2390	213028-855736	A09	c09b001	0	252	29361-965822	A10	c10b001	0	2578	26070-882742
A01	c01b002	0.581	178	813737-840965	A02	c02b002	0.581	200	1163028-1173306	A03	c03b002	1.163	752	695737-859725	A04	c04b002	0.581	273	820535-892316	A05	c05b002	0.581	261	866293-928952	A06	c06b002	0.581	158	1320828-1390648	A07	c07b002	0.581	791	1173611-1279655	A08	c08b002	0.581	1313	856750-1185775	A09	c09b002	1.745	1	1147583-1147583	A10	c10b002	1.745	2	893684-906118
A01	c01b003	1.163	212	843867-887358	A02	c02b003	1.163	82	1175082-1183480	A03	c03b003	2.908	148	862403-891771	A04	c04b003	1.744	130	894256-901467	A05	c05b003	1.163	428	936963-1013371	A06	c06b003	6.422	3	1992934-2032044	A07	c07b003	1.163	1129	1289181-1579767	A08	c08b003	2.909	2	1337283-1388991	A09	c09b003	2.908	7	1321944-1574515	A10	c10b003	2.908	57	910580-918305
A01	c01b004	1.744	13	913041-919519	A02	c02b004	1.744	16	1192907-1196632	A03	c03b004	6.402	1	1131086-1131086	A04	c04b004	2.326	410	912132-1012167	A05	c05b004	1.744	123	1019687-1031569	A06	c06b004	8.749	1	2109632-2109632	A07	c07b004	1.744	1488	1584905-1835669	A08	c08b004	6.403	6	3037771-3391797	A09	c09b004	4.071	2	1635591-1635726	A10	c10b004	3.489	10	925740-933617
A01	c01b005	2.326	47	921926-929813	A02	c02b005	2.326	339	1202283-1290192	A03	c03b005	8.147	273	1313323-1342327	A04	c04b005	2.907	165	1018758-1042037	A05	c05b005	2.326	1099	1035393-1240411	A06	c06b005	9.33	67	2159580-2165844	A07	c07b005	2.326	434	1946521-2066358	A08	c08b005	8.148	5	4574743-4843127	A09	c09b005	5.234	2	1700082-1744394	A10	c10b005	4.071	681	949098-1160973
A01	c01b006	2.907	270	934141-1000321	A02	c02b006	3.489	208	1303010-1432455	A03	c03b006	8.728	339	1347017-1415425	A04	c04b006	3.489	1000	1043531-1259528	A05	c05b006	3.489	101	1241393-1257426	A06	c06b006	9.912	181	2168175-2217062	A07	c07b006	3.489	496	2069499-2689013	A08	c08b006	9.893	523	5360949-5405852	A09	c09b006	6.979	2	2176219-2181753	A10	c10b006	5.234	374	1162474-1221227
A01	c01b007	3.489	125	1032687-1067860	A02	c02b007	4.07	12	1470437-1474651	A03	c03b007	9.891	439	1502282-1611661	A04	c04b007	4.07	256	1266349-1330690	A05	c05b007	4.07	76	1260553-1263393	A06	c06b007	10.493	39	2235174-2242322	A07	c07b007	5.234	7	2806111-2902818	A08	c08b007	12.22	13	5778038-7344342	A09	c09b007	7.56	1	2254239-2254239	A10	c10b007	6.979	1	1319645-1319645
A01	c01b008	4.07	110	1068592-1085014	A02	c02b008	5.233	124	1477793-1494621	A03	c03b008	10.473	139	1612788-1627975	A04	c04b008	5.815	31	1358216-1429677	A05	c05b008	4.652	72	1264467-1288425	A06	c06b008	11.075	68	2243316-2258507	A07	c07b008	5.815	1911	2919557-3484616	A08	c08b008	14.547	9	7682538-8930741	A09	c09b008	11.054	2	2423438-2529504	A10	c10b008	8.724	369	1363997-1518237
A01	c01b009	4.651	8	1088090-1090721	A02	c02b009	5.815	155	1495371-1507566	A03	c03b009	11.054	57	1629185-1634114	A04	c04b009	7.56	456	1512805-1601051	A05	c05b009	5.233	44	1293209-1299310	A06	c06b009	11.656	342	2259892-2298434	A07	c07b009	7.56	1237	3492376-3632930	A08	c08b009	16.874	6	9574827-9575037	A09	c09b009	21.676	84	3386218-3588429	A10	c10b009	11.051	106	1588517-1609743
A01	c01b010	5.814	741	1134690-1238167	A02	c02b010	6.978	481	1540818-1605606	A03	c03b010	11.636	601	1637095-1697412	A04	c04b010	8.141	624	1609831-2129910	A05	c05b010	6.396	249	1304078-1341698	A06	c06b010	13.401	2	2338501-2338516	A07	c07b010	8.141	7657	3643691-6120867	A08	c08b010	18.037	209	9929579-9983249	A09	c09b010	22.258	73	3591312-3655981	A10	c10b010	11.632	224	1615452-1642526
A01	c01b011	6.396	297	1238851-1305020	A02	c02b011	7.559	256	1700273-1726238	A03	c03b011	12.217	77	1698723-1703631	A04	c04b011	8.723	86	2132270-2142558	A05	c05b011	6.977	434	1343639-1483542	A06	c06b011	14.564	87	2404565-2428195	A07	c07b011	8.723	607	6121878-6359005	A08	c08b011	20.365	2	10065029-10249668	A09	c09b011	23.421	7	3683897-3689781	A10	c10b011	12.795	365	1646463-1765562
A01	c01b012	7.559	262	1324090-1398415	A02	c02b012	8.14	261	1727169-1752693	A03	c03b012	12.798	344	1705920-1760391	A04	c04b012	9.304	1476	2149429-2791861	A05	c05b012	8.14	38	1547267-1616576	A06	c06b012	16.309	105	2484592-2514527	A07	c07b012	9.304	14	6417581-6846201	A08	c08b012	20.946	1622	10351917-10792944	A09	c09b012	24.002	27	3712880-3748449	A10	c10b012	15.122	11	1794093-1957655
A01	c01b013	8.14	210	1411358-1432555	A02	c02b013	8.722	477	1753331-1828812	A03	c03b013	13.961	333	1764119-1801818	A04	c04b013	10.467	168	2879823-3019901	A05	c05b013	12.219	335	1717297-1840854	A06	c06b013	19.219	622	2647674-2730477	A07	c07b013	11.049	20	6978080-7869750	A08	c08b013	22.109	3	10985974-11020844	A09	c09b013	25.165	29	3794589-4165148	A10	c10b013	15.704	5	1977978-2108725
A01	c01b014	8.722	244	1433632-1472453	A02	c02b014	10.467	719	1900603-2000136	A03	c03b014	14.543	304	1803038-1837781	A04	c04b014	11.049	11	3064696-3321484	A05	c05b014	12.801	89	1841583-1849479	A06	c06b014	22.713	871	2835841-2927016	A07	c07b014	13.376	221	8053809-8350521	A08	c08b014	24.436	1263	11335271-11771357	A09	c09b014	26.91	3	4262097-4265738	A10	c10b014	17.449	7	2140013-2236879
A01	c01b015	9.303	96	1489612-1502176	A02	c02b015	11.63	163	2001008-2017575	A03	c03b015	15.124	111	1849207-1882878	A04	c04b015	11.63	13	3610151-4492790	A05	c05b015	13.382	57	1851577-1853381	A06	c06b015	23.295	170	2933464-2952836	A07	c07b015	13.958	1026	8459432-8903670	A08	c08b015	26.181	663	11864002-12142924	A09	c09b015	28.655	30	4341998-4769594	A10	c10b015	19.194	377	2386291-2538711
A01	c01b016	9.884	105	1503361-1535560	A02	c02b016	12.211	540	2020115-2074662	A03	c03b016	15.706	277	1890467-1927588	A04	c04b016	12.211	1668	4999574-5374425	A05	c05b016	13.963	154	1855317-1864164	A06	c06b016	23.876	307	2958825-3002656	A07	c07b016	14.539	604	8908179-8983249	A08	c08b016	26.763	307	12143837-12169811	A09	c09b016	30.4	13	4987217-5025913	A10	c10b016	19.775	605	2540078-2741154
A01	c01b017	11.047	219	1554197-1574060	A02	c02b017	13.374	18	2169528-2291388	A03	c03b017	16.287	570	1948996-2023498	A04	c04b017	12.793	687	5390242-5687046	A05	c05b017	14.545	335	1870066-1923258	A06	c06b017	25.621	138	3053957-3118857	A07	c07b017	15.702	3917	8984148-9769129	A08	c08b017	27.344	26	12226029-12228885	A09	c09b017	32.145	9	5160121-5231877	A10	c10b017	20.357	8194	2793476-4620578
A01	c01b018	11.629	429	1574618-1627312	A02	c02b018	15.701	1257	2396385-2690553	A03	c03b018	17.45	120	2030898-2050431	A04	c04b018	13.956	5222	5698181-6708302	A05	c05b018	15.708	257	1924237-1946897	A06	c06b018	27.366	440	3202026-3259923	A07	c07b018	16.284	547	9773701-9873273	A08	c08b018	27.925	79	12243647-12257433	A09	c09b018	35.639	15	5899293-5957377	A10	c10b018	20.938	6134	4628952-6790144
A01	c01b019	13.374	88	1646927-1665742	A02	c02b019	16.283	385	2694669-2981427	A03	c03b019	18.613	69	2057447-2079900	A04	c04b019	14.537	2834	6758789-7748507	A05	c05b019	16.289	135	1950606-1978556	A06	c06b019	29.111	103	3284736-3308620	A07	c07b019	17.447	26	9877496-9919541	A08	c08b019	29.088	392	12326298-12392777	A09	c09b019	36.22	3	5985771-6002987	A10	c10b019	22.101	3500	6956147-7580743
A01	c01b020	13.955	246	1666938-1698854	A02	c02b020	16.864	111	2992219-3113538	A03	c03b020	19.194	122	2080803-2100295	A04	c04b020	15.119	163	7755070-7800590	A05	c05b020	16.871	622	1983670-2120997	A06	c06b020	29.692	344	3353526-3389752	A07	c07b020	18.028	51	9922228-9947463	A08	c08b020	29.67	35	12393847-12399265	A09	c09b020	36.802	2	6005037-6008082	A10	c10b020	22.682	1377	7585501-8108144
A01	c01b021	14.537	1061	1703653-1830923	A02	c02b021	17.446	19	3139806-3214838	A03	c03b021	19.776	307	2148180-2167561	A04	c04b021	15.7	395	7801236-7894691	A05	c05b021	17.452	88	2128104-2227064	A06	c06b021	32.019	5	3466054-3485881	A07	c07b021	18.609	174	9956763-9966603	A08	c08b021	30.251	1058	12399925-12661103	A09	c09b021	37.965	858	6026304-6464125	A10	c10b021	23.845	7	8274477-8495618
A01	c01b022	15.118	183	1840533-1869644	A02	c02b022	18.027	289	3216331-3295017	A03	c03b022	20.357	928	2168518-2271444	A04	c04b022	16.282	1501	7906067-8289686	A05	c05b022	18.034	80	2229831-2245854	A06	c06b022	33.764	6	3653744-3653977	A07	c07b022	19.191	1970	9967270-10225890	A08	c08b022	30.833	957	12662646-12972390	A09	c09b022	38.546	2461	6505429-6988370	A10	c10b022	25.59	14	8591129-8603809
A01	c01b023	15.699	112	1873712-1885082	A02	c02b023	18.608	75	3296263-3308404	A03	c03b023	21.52	264	2273560-2304172	A04	c04b023	16.863	753	8291705-8624747	A05	c05b023	18.615	611	2256715-2349372	A06	c06b023	36.675	2	4123349-4160347	A07	c07b023	19.772	624	10227261-10309847	A08	c08b023	31.414	102	13046935-13116538	A09	c09b023	39.127	1828	6989701-7468117	A10	c10b023	26.172	6	8626747-8711878
A01	c01b024	16.281	298	1892695-1945140	A02	c02b024	19.19	1021	3310477-3486700	A03	c03b024	22.102	557	2305103-2448192	A04	c04b024	17.444	344	8631502-8731593	A05	c05b024	19.778	596	2352474-2414657	A06	c06b024	37.838	52	4592171-4632892	A07	c07b024	20.354	1416	10389854-10546948	A08	c08b024	31.996	1004	13149854-13432532	A09	c09b024	39.709	1081	7476035-7610413	A10	c10b024	26.753	56	8729146-8755204
A01	c01b025	16.862	369	1953296-1997790	A02	c02b025	19.771	136	3491968-3520968	A03	c03b025	23.265	355	2450065-2506955	A04	c04b025	18.026	448	8735603-8849983	A05	c05b025	20.359	240	2415903-2440054	A06	c06b025	38.419	2375	4908834-5313956	A07	c07b025	20.935	364	10548995-10654587	A08	c08b025	32.577	81	13433686-13498147	A09	c09b025	40.29	917	7610977-7794529	A10	c10b025	27.335	489	8759270-8921515
A01	c01b026	17.444	83	1998742-2043053	A02	c02b026	20.353	159	3525905-3548476	A03	c03b026	23.846	102	2507679-2520184	A04	c04b026	18.607	2690	8870622-9244638	A05	c05b026	21.522	119	2454635-2465077	A06	c06b026	39	191	5314710-5340066	A07	c07b026	21.517	847	10752799-10958252	A08	c08b026	33.158	555	13499694-13548193	A09	c09b026	40.872	171	7797452-7823737	A10	c10b026	28.498	12	9063729-9463013
A01	c01b027	18.025	590	2054651-2139047	A02	c02b027	20.934	575	3554309-3702276	A03	c03b027	24.428	450	2522839-2554942	A04	c04b027	19.189	613	9251954-9340150	A05	c05b027	22.104	215	2467842-2475086	A06	c06b027	40.163	1437	5395970-5627892	A07	c07b027	23.261	105	10993035-11009573	A08	c08b027	34.321	683	13576828-13705056	A09	c09b027	42.035	1247	7824502-8063088	A10	c10b027	29.661	3159	9492912-10119875
A01	c01b028	18.607	320	2141160-2171370	A02	c02b028	21.516	773	3703160-3819327	A03	c03b028	25.009	299	2557616-2668335	A04	c04b028	19.77	130	9345025-9352433	A05	c05b028	23.267	333	2476031-2569173	A06	c06b028	41.908	563	5705019-5795239	A07	c07b028	23.843	123	11011120-11061546	A08	c08b028	34.903	510	13737881-13870773	A09	c09b028	42.616	159	8063740-8100361	A10	c10b028	30.242	691	10120704-10239721
A01	c01b029	19.188	530	2181007-2213590	A02	c02b029	22.679	318	3822138-4014908	A03	c03b029	26.172	1290	2675135-2983843	A04	c04b029	20.351	607	9355071-9439594	A05	c05b029	23.848	292	2570309-2610020	A06	c06b029	43.071	547	5878225-5929378	A07	c07b029	24.424	8	11069570-11072292	A08	c08b029	35.484	145	13880156-14046671	A09	c09b029	43.198	160	8112021-8145892	A10	c10b029	30.823	1641	10244484-10557811
A01	c01b030	19.769	276	2214349-2260983	A02	c02b030	23.26	1236	4023936-4530690	A03	c03b030	26.753	294	2986382-3034686	A04	c04b030	20.933	1945	9448072-10092087	A05	c05b030	24.43	292	2614075-2647297	A06	c06b030	44.234	336	5936391-5982646	A07	c07b030	26.169	49	11109318-11114142	A08	c08b030	36.647	546	14048026-14160899	A09	c09b030	43.779	3995	8146666-8916825	A10	c10b030	31.405	917	10563527-10727564
A01	c01b031	20.351	123	2262161-2326599	A02	c02b031	23.841	341	4531921-4709900	A03	c03b031	27.916	41	3035753-3039413	A04	c04b031	21.514	267	10222504-10270498	A05	c05b031	25.011	148	2657719-2673180	A06	c06b031	46.562	2	6028781-6043239	A07	c07b031	26.751	1004	11115651-11259405	A08	c08b031	37.229	214	14161666-14232430	A09	c09b031	44.36	1646	8917478-9323287	A10	c10b031	31.986	133	10732168-10758954
A01	c01b032	21.514	1121	2327297-2760822	A02	c02b032	24.423	418	4710849-4876980	A03	c03b032	28.498	253	3041233-3077376	A04	c04b032	22.096	48	10303107-10329649	A05	c05b032	25.592	212	2674701-2698004	A06	c06b032	47.725	370	6121052-6261552	A07	c07b032	27.332	120	11261437-11268585	A08	c08b032	37.81	1145	14234412-14649106	A09	c09b032	44.942	163	9326223-9368524	A10	c10b032	32.568	691	10765390-10869939
A01	c01b033	22.095	149	2762238-2790459	A02	c02b033	25.004	660	4878355-5047265	A03	c03b033	29.079	1	3111893-3111893	A04	c04b033	22.677	65	10355355-10376056	A05	c05b033	26.174	643	2698580-2760828	A06	c06b033	48.888	520	6262663-6545555	A07	c07b033	27.913	225	11269609-11295864	A08	c08b033	38.973	150	14688069-14711886	A09	c09b033	46.105	636	9386507-9618711	A10	c10b033	33.149	60	10870946-10889193
A01	c01b034	22.677	69	2791019-2817023	A02	c02b034	26.749	610	5052914-5249615	A03	c03b034	32.573	160	3255934-3298334	A04	c04b034	23.259	301	10377584-10445577	A05	c05b034	27.919	79	2775532-2786614	A06	c06b034	49.469	618	6546778-6802691	A07	c07b034	28.495	205	11297211-11326300	A08	c08b034	40.718	161	14748490-14847986	A09	c09b034	46.686	53	9624555-9638135	A10	c10b034	33.73	656	10896112-11079086
A01	c01b035	23.258	669	2818423-2938716	A02	c02b035	27.331	1080	5250441-5387195	A03	c03b035	33.736	81	3344295-3351443	A04	c04b035	23.84	700	10447071-10619152	A05	c05b035	28.5	222	2789584-2822477	A06	c06b035	50.05	125	6803718-6833483	A07	c07b035	29.076	78	11327233-11332886	A08	c08b035	47.149	2	15367049-15367053	A09	c09b035	47.268	57	9644144-9658222	A10	c10b035	34.312	211	11082628-11139901
A01	c01b036	25.003	751	2962470-3117216	A02	c02b036	27.912	264	5389167-5436896	A03	c03b036	34.318	176	3354660-3362927	A04	c04b036	24.421	218	10636241-10733914	A05	c05b036	29.082	343	2823668-2919526	A06	c06b036	51.213	25	6877382-6985914	A07	c07b036	29.658	379	11338501-11402085	A08	c08b036	48.312	5	15515236-15564901	A09	c09b036	47.849	166	9663587-9740075	A10	c10b036	34.893	408	11140579-11220878
A01	c01b037	25.584	27	3119915-3165794	A02	c02b037	28.493	596	5493114-5579357	A03	c03b037	34.899	113	3364455-3379565	A04	c04b037	25.003	278	10739420-10812284	A05	c05b037	30.245	614	2921916-2969683	A06	c06b037	52.376	94	7009229-7092304	A07	c07b037	30.239	427	11508535-11603156	A08	c08b037	48.893	841	15601331-15738654	A09	c09b037	48.431	3724	9742730-10428046	A10	c10b037	36.056	219	11312923-11503083
A01	c01b038	27.329	189	3210481-3330761	A02	c02b038	29.075	995	5579956-5787808	A03	c03b038	35.481	820	3384992-3521343	A04	c04b038	25.584	308	10813100-10942998	A05	c05b038	30.826	393	2970623-3039455	A06	c06b038	53.539	1611	7160147-7891736	A07	c07b038	30.821	267	11614853-11646975	A08	c08b038	49.474	51	15743373-15758852	A09	c09b038	49.012	556	10428613-10534499	A10	c10b038	36.638	44	11503780-11513227
A01	c01b039	28.492	354	3334543-3417784	A02	c02b039	29.656	538	5788479-5878764	A03	c03b039	36.062	165	3522114-3536061	A04	c04b039	26.166	85	10945082-10968069	A05	c05b039	32.571	65	3040351-3053431	A06	c06b039	54.702	73	7969127-8031098	A07	c07b039	31.984	985	11675228-11925384	A08	c08b039	50.056	173	15766504-15789676	A09	c09b039	49.593	1175	10536770-10759060	A10	c10b039	37.219	2126	11514808-11843590
A01	c01b040	29.655	1352	3418954-3749452	A02	c02b040	31.401	645	5880092-6021629	A03	c03b040	36.643	61	3536764-3548344	A04	c04b040	27.911	11	10988421-11287384	A05	c05b040	33.152	269	3053985-3089833	A06	c06b040	55.284	71	8056403-8086076	A07	c07b040	32.565	700	11969933-12246163	A08	c08b040	51.219	95	15843041-16018112	A09	c09b040	50.175	1433	10760815-11055266	A10	c10b040	37.801	617	11844478-12065083
A01	c01b041	30.237	874	3750356-3950331	A02	c02b041	31.983	806	6022651-6210461	A03	c03b041	37.225	171	3549342-3576062	A04	c04b041	28.492	52	11344266-11521793	A05	c05b041	34.315	97	3093402-3114154	A06	c06b041	55.865	3908	8091824-8681948	A07	c07b041	33.728	188	12270626-12358070	A08	c08b041	53.546	2184	16095158-16376731	A09	c09b041	52.502	1504	11056059-11422691	A10	c10b041	39.545	461	12089388-12197984
A01	c01b042	31.4	652	3950933-4071287	A02	c02b042	32.564	217	6212780-6231407	A03	c03b042	38.388	104	3644763-3668133	A04	c04b042	29.073	35	11539995-11591973	A05	c05b042	34.897	316	3154833-3203075	A06	c06b042	56.447	4751	8682903-9534355	A07	c07b042	34.891	263	12369662-12466195	A08	c08b042	54.709	93	16379572-16387589	A09	c09b042	53.084	2969	11505398-13043521	A10	c10b042	40.708	662	12247377-12333345
A01	c01b043	32.563	80	4082622-4164785	A02	c02b043	33.727	126	6235221-6258544	A03	c03b043	40.133	1230	3701225-3838435	A04	c04b043	29.655	509	11596152-11797599	A05	c05b043	35.478	238	3204012-3233484	A06	c06b043	57.028	730	9543918-10389464	A07	c07b043	36.054	273	12468888-12486712	A08	c08b043	55.29	435	16388219-16442201	A09	c09b043	53.665	4379	13044370-13954737	A10	c10b043	41.29	424	12335906-12391624
A01	c01b044	33.144	213	4245812-4291385	A02	c02b044	35.472	118	6267627-6280736	A03	c03b044	40.714	588	3839970-3998401	A04	c04b044	30.818	1023	11798528-12043518	A05	c05b044	36.641	425	3239763-3347041	A06	c06b044	57.61	533	10512730-14466377	A07	c07b044	36.635	487	12487963-12536356	A08	c08b044	55.872	496	16444460-16508763	A09	c09b044	54.246	1006	13955888-14082988	A10	c10b044	41.871	303	12392802-12407377
A01	c01b045	33.726	66	4304902-4330966	A02	c02b045	36.053	133	6283910-6318198	A03	c03b045	41.296	776	3999100-4135633	A04	c04b045	31.399	147	12047632-12135763	A05	c05b045	37.223	143	3379595-3392076	A06	c06b045	58.191	303	14475124-14835688	A07	c07b045	37.217	606	12538325-12722212	A08	c08b045	56.453	376	16509704-16540120	A09	c09b045	54.828	271	14103723-14426459	A10	c10b045	42.453	546	12408095-12506391
A01	c01b046	34.307	288	4333698-4387973	A02	c02b046	36.635	464	6319068-6394216	A03	c03b046	41.877	100	4139048-4187571	A04	c04b046	31.981	115	12141514-12158859	A05	c05b046	38.968	329	3455222-3609658	A06	c06b046	59.354	106	14837798-15604838	A07	c07b046	38.38	586	12723239-12834110	A08	c08b046	57.035	243	16541329-16556828	A09	c09b046	55.991	27	14453744-15313162	A10	c10b046	43.616	375	12520886-12633021
A01	c01b047	34.888	1067	4391533-4577193	A02	c02b047	37.216	17	6401727-6407629	A03	c03b047	42.458	613	4204714-4337820	A04	c04b047	32.562	468	12169523-12350250	A05	c05b047	39.549	153	3613208-3634247	A06	c06b047	61.681	2421	15648297-16499009	A07	c07b047	38.961	917	12838829-13047275	A08	c08b047	57.616	108	16557894-16570224	A09	c09b047	56.572	5572	15337222-17614935	A10	c10b047	44.197	204	12641090-12668355
A01	c01b048	35.47	614	4599921-4889309	A02	c02b048	37.798	204	6411532-6487613	A03	c03b048	43.04	484	4415998-4462676	A04	c04b048	33.144	793	12352444-12561772	A05	c05b048	40.13	1103	3634913-3768900	A06	c06b048	62.263	253	16500264-16568309	A07	c07b048	39.543	688	13048263-13125834	A08	c08b048	58.198	2495	16574281-16837606	A09	c09b048	57.154	15	17794054-18240513	A10	c10b048	45.36	1397	12822541-13015505
A01	c01b049	36.051	836	5021347-5182410	A02	c02b049	38.379	611	6488550-6701655	A03	c03b049	43.621	396	4463483-4574326	A04	c04b049	34.307	1	12725161-12725161	A05	c05b049	41.293	165	3769964-3785007	A06	c06b049	62.844	1781	16604094-16912331	A07	c07b049	40.124	851	13129757-13250723	A08	c08b049	59.361	222	16838213-16867931	A09	c09b049	57.735	3387	18453690-19815466	A10	c10b049	45.942	261	13033609-13077922
A01	c01b050	36.633	1244	5183409-5405365	A02	c02b050	39.542	1117	6718122-7000533	A03	c03b050	44.203	679	4581275-4679557	A04	c04b050	36.051	445	12923425-13000223	A05	c05b050	41.875	61	3786905-3797272	A06	c06b050	63.426	110	16992902-17006243	A07	c07b050	40.705	538	13251334-13388088	A08	c08b050	59.942	427	16918972-16962145	A09	c09b050	58.316	390	19816544-20166320	A10	c10b050	46.523	275	13140963-13172952
A01	c01b051	37.214	458	5405981-5492213	A02	c02b051	40.123	211	7033636-7052072	A03	c03b051	45.366	305	4680924-4706040	A04	c04b051	37.796	248	13013946-13052844	A05	c05b051	42.456	222	3800392-3855914	A06	c06b051	64.007	203	17008245-17047465	A07	c07b051	41.287	654	13389075-13472323	A08	c08b051	60.523	544	16968408-17002579	A09	c09b051	58.898	22	20263052-20813838	A10	c10b051	47.104	600	13184082-13250561
A01	c01b052	37.796	194	5501214-5522950	A02	c02b052	40.705	297	7053874-7186977	A03	c03b052	45.947	558	4707311-4805714	A04	c04b052	38.378	410	13057536-13149515	A05	c05b052	43.038	125	3856818-3929402	A06	c06b052	64.588	241	17129359-17328548	A07	c07b052	41.868	484	13472886-13527164	A08	c08b052	61.105	760	17003973-17123397	A09	c09b052	59.479	679	20855553-21809962	A10	c10b052	47.686	21	13260306-13263120
A01	c01b053	38.377	129	5534634-5570796	A02	c02b053	41.868	69	7201412-7224129	A03	c03b053	46.529	563	4806601-4929279	A04	c04b053	38.959	208	13152211-13188349	A05	c05b053	43.619	405	3948953-4052039	A06	c06b053	65.17	297	17339389-17444117	A07	c07b053	42.45	1014	13529563-13697996	A08	c08b053	62.268	185	17125384-17136863	A09	c09b053	62.39	639	21816691-21925082	A10	c10b053	48.267	193	13272530-13308789
A01	c01b054	38.958	285	5588538-5673724	A02	c02b054	42.449	463	7225100-7315060	A03	c03b054	47.11	259	4944021-5013393	A04	c04b054	39.541	330	13190023-13249972	A05	c05b054	44.2	1632	4063533-4405397	A06	c06b054	65.751	682	17480597-17888308	A07	c07b054	43.613	42	13705329-13713632	A08	c08b054	62.849	15	17140271-17141320	A09	c09b054	62.971	192	21927801-22026537	A10	c10b054	48.849	321	13309340-13372313
A01	c01b055	39.54	93	5676452-5681627	A02	c02b055	44.194	1699	7323442-7769116	A03	c03b055	47.691	340	5014004-5066016	A04	c04b055	40.704	103	13251132-13274026	A05	c05b055	44.782	1512	4409113-4617847	A06	c06b055	67.496	1	17970273-17970273	A07	c07b055	44.194	769	13715675-13887087	A08	c08b055	63.431	23	17143441-17145409	A09	c09b055	64.134	303	22050488-22222973	A10	c10b055	49.43	69	13373877-13377864
A01	c01b056	40.121	200	5682291-5722930	A02	c02b056	44.776	1153	7778491-8002327	A03	c03b056	48.273	1541	5068431-5420797	A04	c04b056	41.285	863	13276442-13380926	A05	c05b056	45.363	1713	4623803-4924992	A06	c06b056	69.823	3	18599984-18660346	A07	c07b056	44.776	263	13890376-13908600	A08	c08b056	64.012	393	17146569-17221317	A09	c09b056	65.879	366	22233227-22308714	A10	c10b056	50.012	117	13379165-13388497
A01	c01b057	40.703	600	5737525-5914084	A02	c02b057	45.357	1719	8003414-8329985	A03	c03b057	48.854	118	5426674-5472896	A04	c04b057	41.866	1251	13384830-13639701	A05	c05b057	45.945	280	4939103-5004607	A06	c06b057	71.568	3	19175697-19392770	A07	c07b057	45.357	460	13909404-13987914	A08	c08b057	65.175	477	17222748-17324044	A09	c09b057	66.46	69	22311492-22320428	A10	c10b057	51.175	15	13390349-13391529
A01	c01b058	41.284	335	5926656-6015314	A02	c02b058	45.938	2867	8331072-8847947	A03	c03b058	49.436	679	5474073-5588416	A04	c04b058	42.448	308	13641425-13716008	A05	c05b058	47.69	180	5012686-5055142	A06	c06b058	73.313	4	19425936-19531432	A07	c07b058	47.102	238	14019073-14041985	A08	c08b058	65.757	243	17327774-17351473	A09	c09b058	67.042	9	22329253-22495922	A10	c10b058	51.756	143	13395419-13416413
A01	c01b059	41.865	421	6049463-6113124	A02	c02b059	47.101	1137	8871355-9004558	A03	c03b059	50.017	195	5589337-5632816	A04	c04b059	44.193	1	13911109-13911109	A05	c05b059	48.271	847	5063213-5188796	A06	c06b059	73.895	589	19631344-19675525	A07	c07b059	47.683	385	14089327-14137363	A08	c08b059	66.338	126	17353042-17360742	A09	c09b059	68.787	1542	22523406-23249778	A10	c10b059	52.337	499	13417576-13490532
A01	c01b060	42.447	774	6115370-6256810	A02	c02b060	47.683	638	9006617-9202098	A03	c03b060	50.598	289	5635698-5691207	A04	c04b060	45.938	2	14320450-14490884	A05	c05b060	49.434	360	5273284-5311141	A06	c06b060	74.476	85	19735565-19752304	A07	c07b060	48.265	101	14137952-14146443	A08	c08b060	66.919	253	17361543-17384806	A09	c09b060	69.95	1030	23257334-23395765	A10	c10b060	52.919	393	13491180-13556856
A01	c01b061	43.028	33	6267025-6287541	A02	c02b061	48.264	461	9206407-9361211	A03	c03b061	51.761	317	5698702-5762719	A04	c04b061	47.101	2	14518116-14618982	A05	c05b061	50.015	25	5314138-5347102	A06	c06b061	75.057	2114	19755649-20152664	A07	c07b061	49.428	229	14219992-14289431	A08	c08b061	67.501	7	17407036-17410627	A09	c09b061	70.531	348	23466989-23606207	A10	c10b061	53.5	100	13561352-13601737
A01	c01b062	43.61	163	6288875-6304970	A02	c02b062	48.846	1369	9385097-9570523	A03	c03b062	52.343	1348	5765209-5983809	A04	c04b062	49.428	207	14779124-14874704	A05	c05b062	50.597	667	5348874-5460310	A06	c06b062	77.968	1	20289762-20289762	A07	c07b062	51.173	178	14298172-14379259	A08	c08b062	68.082	6	17451338-17467056	A09	c09b062	71.112	2141	23636178-24024181	A10	c10b062	54.082	103	13649145-13669920
A01	c01b063	44.191	427	6308435-6398268	A02	c02b063	49.427	679	9571125-9712914	A03	c03b063	52.924	786	5986072-6145654	A04	c04b063	50.009	113	14876160-14910541	A05	c05b063	52.924	221	5491026-5843226	A06	c06b063	79.131	3	20332653-20333489	A07	c07b063	52.336	446	14399443-14445798	A08	c08b063	69.245	6	17537942-17673180	A09	c09b063	72.857	1282	24025359-24230188	A10	c10b063	54.663	226	13674462-13727768
A01	c01b064	44.773	1084	6400456-6730259	A02	c02b064	51.172	48	9714023-9718611	A03	c03b064	53.506	1054	6146912-6385628	A04	c04b064	50.591	979	14917877-15120383	A05	c05b064	53.506	224	5937087-5994555	A06	c06b064	80.876	6	20598987-20898912	A07	c07b064	52.917	1611	14454724-14684864	A08	c08b064	70.408	5	17719232-17875743	A09	c09b064	74.02	3	24320523-24458760	A10	c10b064	55.244	46	13730320-13732160
A01	c01b065	45.936	1544	6732139-6917774	A02	c02b065	51.753	291	9728365-9773728	A03	c03b065	54.087	187	6387604-6436615	A04	c04b065	51.754	663	15121551-15218247	A05	c05b065	55.833	535	6146978-6342182	A06	c06b065	82.039	4	20944950-20969978	A07	c07b065	53.498	135	14692375-14704187	A08	c08b065	71.571	44	17883688-17913674	A09	c09b065	74.602	3	24541055-24602660	A10	c10b065	55.826	58	13732813-13742083
A01	c01b066	46.517	352	6919388-6975452	A02	c02b066	52.335	1300	9781813-10006759	A03	c03b066	54.669	190	6438173-6449496	A04	c04b066	52.335	694	15219728-15321757	A05	c05b066	56.414	205	6348866-6399073	A06	c06b066	82.62	1	21152581-21152581	A07	c07b066	54.08	1487	14709687-14896441	A08	c08b066	72.153	792	17916420-17988184	A09	c09b066	75.765	9	24657238-24808688	A10	c10b066	56.407	1000	13744885-13861859
A01	c01b067	47.68	525	6977369-7053728	A02	c02b067	52.916	284	10017541-10047765	A03	c03b067	55.25	421	6450444-6515591	A04	c04b067	52.917	175	15329753-15348939	A05	c05b067	56.996	244	6402654-6963994	A06	c06b067	85.53	82	21281567-21305335	A07	c07b067	54.661	79	14903296-14908826	A08	c08b067	72.734	6422	17996543-18922277	A09	c09b067	77.51	234	24886133-24950785	A10	c10b067	56.989	59	13863437-13866775
A01	c01b068	49.425	1619	7162848-7622276	A02	c02b068	53.498	662	10055046-10287326	A03	c03b068	55.831	1828	6516308-6872794	A04	c04b068	53.498	984	15350506-15461533	A05	c05b068	58.741	9	7115882-8136119	A06	c06b068	86.693	26	21312138-21350954	A07	c07b068	55.824	999	14913569-15008815						A09	c09b068	79.255	6	25022951-25134983	A10	c10b068	57.57	386	13868118-13962277
A01	c01b069	50.006	768	7632753-7742150	A02	c02b069	54.079	1126	10292399-10615095	A03	c03b069	56.413	197	6877488-6919321	A04	c04b069	54.079	374	15462450-15578501	A05	c05b069	59.322	171	8313874-8724356	A06	c06b069	88.438	3	21428925-21448847	A07	c07b069	56.406	249	15014597-15043594						A09	c09b069	80.418	5	25224043-25287778	A10	c10b069	58.152	443	13963058-13998417
A01	c01b070	50.588	437	7743358-7796879	A02	c02b070	55.824	963	10616655-10744558	A03	c03b070	56.994	136	6921234-6944299	A04	c04b070	55.242	14	15693837-15765614	A05	c05b070	59.903	208	8728568-8840313	A06	c06b070	90.765	2	21539002-21539032	A07	c07b070	56.987	170	15044245-15069215						A09	c09b070	80.999	1	25398901-25398901	A10	c10b070	58.733	769	14002265-14138645
A01	c01b071	51.169	725	7799269-7912026	A02	c02b071	56.405	2171	10767297-11335392	A03	c03b071	57.576	239	6945408-7001121	A04	c04b071	55.824	465	15789299-15833314	A05	c05b071	60.485	23348	8850485-14179043	A06	c06b071	92.51	213	21606386-21711397	A07	c07b071	57.569	126	15070608-15079646						A09	c09b071	82.744	44	25475317-25513389	A10	c10b071	60.478	149	14140035-14168912
A01	c01b072	51.751	116	7921766-7930200	A02	c02b072	56.987	450	11338918-11552786	A03	c03b072	58.157	7	7004978-7005742	A04	c04b072	56.405	72	15850316-15862720	A05	c05b072	61.648	4241	14180553-15810730	A06	c06b072	93.092	578	21712303-21836839	A07	c07b072	58.15	9	15080812-15092205						A09	c09b072	83.325	1840	25516344-25766994	A10	c10b072	63.388	247	14243357-14274350
A01	c01b073	52.332	436	7943157-7989892	A02	c02b073	57.568	203	11553445-11573151	A03	c03b073	58.739	349	7069538-7091294	A04	c04b073	56.987	174	15872497-15882491	A05	c05b073	62.229	1135	15826772-16142563	A06	c06b073	93.673	207	21839191-21900740	A07	c07b073	58.731	248	15100951-15117476						A09	c09b073	83.907	149	25770946-25803463	A10	c10b073	63.97	513	14277117-14332276
A01	c01b074	52.913	283	8009131-8050981	A02	c02b074	58.15	227	11575377-11626301	A03	c03b074	59.32	44	7092059-7115767	A04	c04b074	57.568	952	15886956-16010930	A05	c05b074	64.557	323	16146850-16234306	A06	c06b074	94.255	301	21935793-21960310	A07	c07b074	59.894	580	15137085-15227248						A09	c09b074	84.488	555	25805148-25900274	A10	c10b074	65.133	221	14365613-14489458
A01	c01b075	54.076	104	8051977-8075484	A02	c02b075	59.313	756	11630495-11783537	A03	c03b075	59.901	699	7117274-7226487	A04	c04b075	58.15	3	16069031-16136328	A05	c05b075	65.72	91	16275441-16583135	A06	c06b075	94.836	316	21961131-21985832	A07	c07b075	60.476	257	15227800-15243953						A09	c09b075	86.815	2	25950453-25952712	A10	c10b075	66.296	208	14509729-14549804
A01	c01b076	54.658	106	8082567-8103059	A02	c02b076	60.476	1848	11826146-12258396	A03	c03b076	60.483	650	7227273-7328114	A04	c04b076	59.894	9	16325659-16360945	A05	c05b076	66.883	1123	16844219-16973553	A06	c06b076	95.417	174	21990629-22257654	A07	c07b076	61.639	350	15250441-15280309						A09	c09b076	87.978	3	26027212-26054355	A10	c10b076	66.877	28	14556869-14568575
A01	c01b077	55.239	386	8103980-8192984	A02	c02b077	61.057	148	12262966-12286398	A03	c03b077	61.064	449	7329383-7487183	A04	c04b077	60.476	267	16366943-16397600	A05	c05b077	68.627	318	17043460-17088847	A06	c06b077	95.999	288	22258879-22292028	A07	c07b077	63.384	160	15354269-15372028						A09	c09b077	89.141	3698	26071827-26664884	A10	c10b077	67.458	189	14569241-14593383
A01	c01b078	57.567	127	8261816-8441735	A02	c02b078	61.639	2410	12287590-12989818	A03	c03b078	62.809	626	7490941-7642640	A04	c04b078	61.057	289	16400152-16508571	A05	c05b078	71.538	85	17152509-17171863	A06	c06b078	96.58	1079	22298045-22454698	A07	c07b078	63.965	112	15375620-15382071						A09	c09b078	90.304	668	26665730-26752724	A10	c10b078	68.621	450	14594142-14631254
A01	c01b079	58.148	439	8447469-8599689	A02	c02b079	62.22	4694	12994173-13691742	A03	c03b079	63.391	2191	7643831-7958849	A04	c04b079	62.22	1188	16509883-16715275	A05	c05b079	72.119	277	17181141-17437319	A06	c06b079	97.162	390	22456063-22549987	A07	c07b079	65.71	195	15430499-15490465						A09	c09b079	90.886	19	26759096-26759733	A10	c10b079	69.203	412	14638196-14714950
A01	c01b080	59.893	159	8678626-8693624	A02	c02b080	62.801	120	13707747-14105162	A03	c03b080	63.972	1571	7959484-8212782	A04	c04b080	62.802	164	16727628-16735028	A05	c05b080	73.864	2	17475657-17498387	A06	c06b080	97.743	85	22550542-22570913	A07	c07b080	66.291	199	15491276-15523740						A09	c09b080	92.049	86	26774509-26808444	A10	c10b080	69.784	1003	14715858-14845651
A01	c01b081	60.474	477	8694512-8814282	A02	c02b081	64.546	9	14168497-14273195	A03	c03b081	64.553	4414	8216262-8846839	A04	c04b081	63.965	233	16744971-16772140	A05	c05b081	74.445	636	17548011-17730320	A06	c06b081	98.325	331	22571843-22672284	A07	c07b081	66.873	279	15525161-15596630						A09	c09b081	92.63	57	26905973-26972418	A10	c10b081	70.366	240	14847169-14892345
A01	c01b082	61.056	120	8815269-8855475	A02	c02b082	65.128	74	14320022-15771144	A03	c03b082	65.135	745	8866800-9052124	A04	c04b082	64.546	2919	16783877-17264114	A05	c05b082	75.027	619	17731087-17823824	A06	c06b082	98.906	978	22733984-22911260	A07	c07b082	68.036	131	15600331-15641148						A09	c09b082	93.212	1706	27039638-27274627	A10	c10b082	70.947	138	14893289-14925493
A01	c01b083	61.637	42	8857152-8861774	A02	c02b083	65.709	44	15821878-16876805	A03	c03b083	65.716	1869	9058297-9329881	A04	c04b083	65.709	518	17325807-17471361	A05	c05b083	76.19	722	17864550-18009580	A06	c06b083	99.487	434	22915322-23081128	A07	c07b083	68.617	209	15641811-15678692						A09	c09b083	93.793	843	27275403-27391176	A10	c10b083	71.529	635	14926567-15035491
A01	c01b084	62.219	91	8865509-8949657	A02	c02b084	66.291	7	16919919-17177545	A03	c03b084	66.879	703	9330991-9513734	A04	c04b084	66.291	134	17474105-17503714	A05	c05b084	76.771	735	18015719-18192209	A06	c06b084	100.069	222	23082077-23160955	A07	c07b084	69.199	360	15679391-15728099						A09	c09b084	94.375	237	27392383-27417825	A10	c10b084	72.11	529	15036132-15109525
A01	c01b085	63.963	182	8964838-9008972	A02	c02b085	66.872	2157	17227565-18518316	A03	c03b085	68.042	408	9516980-9591967	A04	c04b085	66.872	204	17505568-17560767	A05	c05b085	77.934	460	18199929-18280289	A06	c06b085	100.65	466	23164425-23237134	A07	c07b085	70.362	5	15759617-15766533						A09	c09b085	94.956	535	27437358-27567166	A10	c10b085	72.691	244	15110449-15139970
A01	c01b086	65.708	2873	9032369-9668817	A02	c02b086	67.453	130	18545437-18636112	A03	c03b086	68.624	625	9598534-9770910	A04	c04b086	67.453	615	17561543-17687392	A05	c05b086	79.097	1652	18282367-18533151	A06	c06b086	101.232	200	23238573-23264925	A07	c07b086	72.107	2	15864335-15934029						A09	c09b086	96.119	119	27571173-27579631	A10	c10b086	73.273	23	15142272-15154324
A01	c01b087	67.453	339	9677990-9809638	A02	c02b087	68.035	735	18643751-18751015	A03	c03b087	69.205	727	9775720-9861229	A04	c04b087	68.616	461	17693708-17743660	A05	c05b087	80.26	252	18535731-18570457	A06	c06b087	101.813	443	23265918-23308556	A07	c07b087	75.601	109	16235925-16674133						A09	c09b087	96.7	350	27586094-27622378	A10	c10b087	74.436	1	15182050-15182050
A01	c01b088	68.035	83	9816176-9983648	A02	c02b088	68.616	151	18758663-18787659	A03	c03b088	69.787	1218	9862185-10026258	A04	c04b088	69.779	63	17744748-17786654	A05	c05b088	80.842	39	18571128-18576606	A06	c06b088	102.976	982	23312372-23409615	A07	c07b088	77.928	10	24644942-24844201						A09	c09b088	97.863	866	27631007-27705093	A10	c10b088	75.017	785	15237542-15332872
A01	c01b089	68.616	76	9984793-10161776	A02	c02b089	69.779	63	18828944-18846084	A03	c03b089	70.368	315	10071964-10114905	A04	c04b089	70.361	377	17787304-17849586	A05	c05b089	81.423	179	18580078-18610856	A06	c06b089	104.139	257	23448960-23502809	A07	c07b089	78.509	21	24919129-25446224						A09	c09b089	99.026	1501	27715380-27906586	A10	c10b089	75.599	473	15338931-15402301
A01	c01b090	69.198	4201	10221305-11260703	A02	c02b090	72.107	19	18902716-18904921	A03	c03b090	70.949	1168	10116075-10299273	A04	c04b090	70.942	101	17851018-17865768	A05	c05b090	82.005	1956	18612732-18924345	A06	c06b090	104.72	619	23583550-23630625	A07	c07b090	79.091	11	25613983-27142670						A09	c09b090	99.608	176	27907192-27933320	A10	c10b090	76.762	185	15407090-15417749
A01	c01b091	69.779	3734	11326924-14411841	A02	c02b091	72.688	11	18917109-18941551	A03	c03b091	71.531	303	10310537-10375484	A04	c04b091	71.524	712	17867316-17981103	A05	c05b091	82.586	20	18925088-18929333	A06	c06b091	105.302	33	23631495-23653415	A07	c07b091	80.836	15	27352982-29418371						A09	c09b091	100.189	2671	27934456-28331312	A10	c10b091	77.343	464	15418895-15507558
A01	c01b092	70.942	3286	14415965-15831459	A02	c02b092	73.269	17	18946381-19301715	A03	c03b092	72.112	553	10378322-10502678	A04	c04b092	72.687	442	17981846-18115082	A05	c05b092	83.167	25	18930841-18933637	A06	c06b092	107.629	150	23712708-23722536	A07	c07b092	81.999	1	29660267-29660267						A09	c09b092	101.352	432	28417190-28554917	A10	c10b092	79.088	107	15519777-15538855
A01	c01b093	73.269	259	16017475-16532521	A02	c02b093	74.432	40	19483929-19642404	A03	c03b093	72.694	666	10505219-10579577	A04	c04b093	73.268	723	18117295-18234449	A05	c05b093	83.749	334	18944272-19000826	A06	c06b093	108.211	150	23725747-23747667	A07	c07b093	83.744	1	30055045-30055045						A09	c09b093	101.934	515	28557727-28614297	A10	c10b093	79.669	662	15539854-15613941
A01	c01b094	73.851	2553	16535868-17543471	A02	c02b094	75.014	432	19649071-20081508	A03	c03b094	73.857	1798	10582708-10885589	A04	c04b094	73.85	4209	18236815-19145659	A05	c05b094	84.33	17	19002868-19020512	A06	c06b094	114.051	855	23749292-24303749	A07	c07b094	86.071	7	30572739-31224394						A09	c09b094	102.515	675	28620083-28744408	A10	c10b094	80.832	19	15641376-15656821
A01	c01b095	74.432	474	17701901-17808664	A02	c02b095	76.177	217	20083696-20190861	A03	c03b095	74.438	650	10894064-11005846						A05	c05b095	84.912	63	19023236-19196373						A07	c07b095	87.816	27	31350950-31739466						A09	c09b095	103.096	708	28755328-28882395	A10	c10b095	81.414	128	15658405-15689197
A01	c01b096	75.013	215	17815454-17923224	A02	c02b096	76.758	233	20194448-20502070	A03	c03b096	75.019	143	11032248-11449228						A05	c05b096	86.657	585	19261221-19503083						A07	c07b096	88.397	174	31743318-31867823						A09	c09b096	104.259	629	28892583-29031198	A10	c10b096	81.995	731	15689754-15823887
A01	c01b097	75.595	1502	17995392-18284191	A02	c02b097	77.34	165	20504296-20724278	A03	c03b097	77.347	19	11624890-11625461						A05	c05b097	87.238	81	19605994-19618607						A07	c07b097	90.142	727	31928639-32161574						A09	c09b097	106.587	28	29068810-29526982	A10	c10b097	83.158	321	15830213-15901085
A01	c01b098	77.34	954	18293574-18548171	A02	c02b098	77.921	455	20726852-20782532	A03	c03b098	79.092	3	12006731-12009809						A05	c05b098	88.401	155	19658604-19709899						A07	c07b098	91.305	2100	32206218-32536885						A09	c09b098	107.168	420	29578867-29943386	A10	c10b098	84.321	398	15903309-15934885
A01	c01b099	78.503	767	18549278-18766515	A02	c02b099	78.502	287	20787695-21151637	A03	c03b099	80.837	4	12170159-12353096						A05	c05b099	88.982	1	19728212-19728212						A07	c07b099	93.05	1373	32694593-33010429						A09	c09b099	108.913	167	29953583-29980096	A10	c10b099	84.903	95	15936610-15955219
A01	c01b100	79.084	72	18767733-18772779	A02	c02b100	79.665	71	21210633-21320840	A03	c03b100	82.581	4	12401971-12590828						A05	c05b100	89.564	125	19777262-19809368						A07	c07b100	93.631	255	33043465-33420787						A09	c09b100	110.076	168	30080152-30167835	A10	c10b100	87.23	1064	16109595-16187394
A01	c01b101	79.666	21	18780285-18790149	A02	c02b101	80.828	44	21346833-21459439	A03	c03b101	83.744	4	12836366-12925723						A05	c05b101	90.145	583	19813172-19890027						A07	c07b101	94.213	551	33443622-33591769						A09	c09b101	110.657	93	30223946-30288534	A10	c10b101	88.393	412	16188227-16230511
A01	c01b102	80.829	215	18823219-18858967	A02	c02b102	81.41	50	21516093-21659749	A03	c03b102	84.907	1	13127120-13127120						A05	c05b102	91.89	1	19964845-19964845						A07	c07b102	94.794	108	33593899-33607815						A09	c09b102	112.985	145	30402612-30504105	A10	c10b102	88.974	220	16231890-16268463
A01	c01b103	81.41	247	18863089-18946519	A02	c02b103	83.155	7	21732491-21745768	A03	c03b103	85.489	62	13160984-13166098						A05	c05b103	92.472	448	19980346-20031414						A07	c07b103	95.376	10	33609265-33615042						A09	c09b103	113.566	238	30504913-30605694	A10	c10b103	91.302	1	16346960-16346960
A01	c01b104	81.991	784	18987539-19206669	A02	c02b104	85.482	115	21859164-21880046	A03	c03b104	86.07	1043	13167699-13359059						A05	c05b104	93.053	53	20034106-20050929						A07	c07b104	95.957	11	33620420-33621049						A09	c09b104	114.148	84	30612427-30659487	A10	c10b104	93.629	1960	16639515-17370530
A01	c01b105	83.736	455	19231503-19569814	A02	c02b105	86.063	355	21881251-21958050	A03	c03b105	86.652	278	13362836-13487296						A05	c05b105	93.634	327	20057580-20106313						A07	c07b105	96.538	34	33628248-33629473						A09	c09b105	116.475	16	30660680-30667731
A01	c01b106	84.318	33	19579209-19580568	A02	c02b106	87.226	93	21982709-22001584	A03	c03b106	87.233	648	13488063-13602994						A05	c05b106	94.216	135	20108945-20127206						A07	c07b106	98.283	26	33673329-33864695						A09	c09b106	117.638	352	30670828-30718588
A01	c01b107	84.899	80	19593349-19610932	A02	c02b107	87.808	1097	22003059-22204641	A03	c03b107	87.815	331	13604126-13659540						A05	c05b107	94.797	62	20128085-20150272						A07	c07b107	99.446	362	33900075-33935088						A09	c09b107	118.219	272	30721855-30777750
A01	c01b108	85.481	1	19638072-19638072	A02	c02b108	89.553	2	22232174-22265088	A03	c03b108	88.396	181	13668805-13726146						A05	c05b108	95.379	370	20151119-20210509						A07	c07b108	100.028	2	33981790-33982982						A09	c09b108	118.801	787	30781757-30911997
A01	c01b109	86.644	191	19675921-19710249	A02	c02b109	94.805	1	22433470-22433470	A03	c03b109	88.977	959	13729034-13926822						A05	c05b109	95.96	389	20213110-20246647						A07	c07b109	101.191	47	34050372-34185390						A09	c09b109	119.382	162	30916407-30959442
A01	c01b110	87.225	91	19715601-19727264	A02	c02b110	95.386	2	22576784-22635391	A03	c03b110	89.559	370	13930449-13959052						A05	c05b110	96.542	1067	20247564-20349780						A07	c07b110	101.772	571	34224372-34320375						A09	c09b110	122.876	355	31001237-31493586
A01	c01b111	87.806	314	19728803-19784115	A02	c02b111	95.967	95	22670921-22723428	A03	c03b111	90.14	1223	13971365-14234918						A05	c05b111	97.123	113	20350965-20365051						A07	c07b111	102.354	735	34321942-34518364						A09	c09b111	124.039	93	31521847-31578757
A01	c01b112	88.388	142	19806908-19868156	A02	c02b112	97.712	202	22772311-22802719	A03	c03b112	90.722	129	14294127-14309628						A05	c05b112	97.704	6	20395375-20395487						A07	c07b112	102.935	54	34535559-34553305						A09	c09b112	125.202	10	31579367-31584381
A01	c01b113	88.969	550	19869098-19939412	A02	c02b113	98.294	3878	22809620-24711444	A03	c03b113	91.303	93	14313928-14376112						A05	c05b113	98.286	1	20419726-20419726						A07	c07b113	103.516	54	34569856-34577572						A09	c09b113	125.784	448	31595114-31688027
A01	c01b114	89.551	495	19940961-20112791						A03	c03b114	91.884	63	14388212-14403816						A05	c05b114	100.613	251	20451438-20566899						A07	c07b114	104.098	245	34583696-34637342						A09	c09b114	126.365	755	31688865-31833183
A01	c01b115	90.714	441	20145526-20350024						A03	c03b115	92.466	236	14404556-14448360						A05	c05b115	101.194	386	20568464-20626686						A07	c07b115	104.679	357	34663173-34930463						A09	c09b115	127.528	759	31838938-32049096
A01	c01b116	93.041	87	20434438-20449752						A03	c03b116	93.047	115	14449511-14469938						A05	c05b116	101.776	744	20627457-20762666						A07	c07b116	105.261	878	34979580-35271839						A09	c09b116	128.109	255	32049709-32075642
A01	c01b117	93.622	33	20453766-20462111						A03	c03b117	93.629	206	14471468-14518710						A05	c05b117	103.521	518	20763571-20806368						A07	c07b117	106.424	439	35280586-35388722						A09	c09b117	128.691	460	32080844-32215133
A01	c01b118	94.785	265	20463000-20491119						A03	c03b118	94.21	266	14520514-14564498						A05	c05b118	104.102	127	20809347-20838049						A07	c07b118	107.587	2	35406406-35426123						A09	c09b118	129.272	328	32222408-32279221
A01	c01b119	95.367	39	20492195-20505946						A03	c03b119	94.792	212	14565408-14837288						A05	c05b119	104.684	47	20839199-20856971						A07	c07b119	108.75	807	35463348-35750808						A09	c09b119	129.854	217	32279895-32321883
A01	c01b120	95.948	243	20507762-20548490						A03	c03b120	95.373	292	14843873-14891210						A05	c05b120	105.265	68	20858906-20865612						A07	c07b120	109.331	396	35758380-37121610						A09	c09b120	131.599	38	32340385-32379134
A01	c01b121	96.53	195	20555648-20581364						A03	c03b121	95.954	484	14891995-14985061						A05	c05b121	105.846	166	20867570-20878316																A09	c09b121	135.093	16	32381290-32395991
A01	c01b122	101.194	577	20914689-22989320						A03	c03b122	96.536	40	14987306-14990179						A05	c05b122	106.428	1034	20879566-21087366																A09	c09b122	135.674	47	32397187-32403627
										A03	c03b123	97.117	178	14994867-15026320						A05	c05b123	107.009	284	21094252-21214545																A09	c09b123	136.255	109	32404416-32422709
										A03	c03b124	97.699	757	15027753-15158739						A05	c05b124	107.591	151	21219150-21235846																A09	c09b124	137.418	223	32423387-32499535
										A03	c03b125	98.28	98	15166936-15212318						A05	c05b125	108.172	19	21243726-21249883																A09	c09b125	138	165	32504412-32539357
										A03	c03b126	99.443	8	15319925-15328973						A05	c05b126	109.917	583	21342117-22679352																A09	c09b126	138.581	1149	32539928-32788002
										A03	c03b127	100.025	90	15350159-15430383																										A09	c09b127	139.163	288	32798249-32843038
										A03	c03b128	100.606	278	15465009-15555032																										A09	c09b128	139.744	389	32844724-32937712
										A03	c03b129	101.187	122	15556089-16002083																										A09	c09b129	140.326	1225	32938402-33864461
										A03	c03b130	102.35	102	16219388-16321978
										A03	c03b131	104.678	79	16557410-16858094
										A03	c03b132	107.005	5	17160110-17247954
										A03	c03b133	108.168	80	17269689-17364755
										A03	c03b134	109.331	257	17371151-17419790
										A03	c03b135	109.912	256	17422966-17575445
										A03	c03b136	111.075	451	17643914-17796891
										A03	c03b137	111.657	420	17801797-18365338
										A03	c03b138	112.82	1	18483525-18483525
										A03	c03b139	115.73	1	18883836-18883836
										A03	c03b140	117.475	265	18930390-19008412
										A03	c03b141	119.22	209	19053734-19086165
										A03	c03b142	119.801	333	19086844-19161318
										A03	c03b143	120.383	1629	19161898-19343691
										A03	c03b144	120.964	175	19344895-19379805
										A03	c03b145	121.545	98	19386490-19398543
										A03	c03b146	122.127	271	19399213-19495656
										A03	c03b147	122.708	392	19496366-19662304
										A03	c03b148	123.29	1097	19663817-19915709
										A03	c03b149	124.453	95	19916362-19952891
										A03	c03b150	125.616	434	19954001-20098434
										A03	c03b151	126.197	353	20099458-20215104
										A03	c03b152	126.779	317	20255827-20317569
										A03	c03b153	127.36	118	20395499-20456458
										A03	c03b154	127.941	342	20465772-20604162
										A03	c03b155	128.523	273	20608032-20627121
										A03	c03b156	129.104	1044	20627832-20761954
										A03	c03b157	129.686	58	20767410-20803433
										A03	c03b158	130.267	344	20805685-20887933
										A03	c03b159	130.849	330	20889482-20945827
										A03	c03b160	131.43	134	20946742-20998629
										A03	c03b161	132.593	280	21029908-21278355
										A03	c03b162	134.92	850	21352258-21491837
										A03	c03b163	135.502	651	21508258-21610248
										A03	c03b164	136.083	70	21634292-21660087
										A03	c03b165	136.664	121	21813078-21841684
										A03	c03b166	137.246	595	21843963-21933558
										A03	c03b167	137.827	296	21964581-22006919
										A03	c03b168	138.409	165	22013858-22033566
										A03	c03b169	140.154	273	22041918-22136668
										A03	c03b170	140.735	371	22153477-22243520
										A03	c03b171	141.316	10	22244131-22254384
										A03	c03b172	141.898	248	22256808-22328401
										A03	c03b173	142.479	452	22457739-22543781
										A03	c03b174	143.061	381	22563516-22713520
										A03	c03b175	144.806	438	23035615-23105987
										A03	c03b176	145.969	305	23106812-23140819
										A03	c03b177	146.55	1375	23153402-23358915
										A03	c03b178	147.713	581	23360563-23431363
										A03	c03b179	148.876	294	23506781-23778639
										A03	c03b180	151.786	68	23953201-24026760
										A03	c03b181	152.368	163	24027580-24067553
										A03	c03b182	152.949	918	24069767-24237871
										A03	c03b183	153.531	1785	24241153-24683148
										A03	c03b184	154.694	855	24684228-24963224
										A03	c03b185	155.275	247	24965161-25116080
										A03	c03b186	156.438	567	25127143-25257196
										A03	c03b187	157.019	33	25262561-25267653
										A03	c03b188	157.601	32	25268659-25290898
										A03	c03b189	158.764	15	25296846-25298213
										A03	c03b190	159.345	682	25300763-25707311
										A03	c03b191	161.673	3234	25709362-26220780
										A03	c03b192	162.836	7329	26234353-29744661
[truncated: 45 more columns]
