# Supplementary material for: QTL analysis and candidate gene prediction for seed density per silique by QTL-seq and RNA-seq in spring Brassica napus L
Source: PLoS One. 2023 Mar 6;18(3):e0281875. doi: 10.1371/journal.pone.0281875 (PMC9987769; doi:10.1371/journal.pone.0281875)
Supplement: S6 Table — (XLS) [file pone.0281875.s012.xls]

## Sheet: Sheet1
S6 Table SSR primer information developed by Brassica napus ‘Darmor’ reference genome.
Maker name	Repeat element	Repeat time	Forward primer (5’-3’)	Tm(℃)	Reverse primer (5’-3’)	Tm(℃)	Product size(bp)	Location(bp)
A09SSR07	AGG	5	AAGGTCTTAGATGCATGGAC	58	AAGGTCTTAGATGCATGGAC	60	173	6,621,118-6,621,432
A09SSR16	AG	12	TATCCAACTAATGGGGTTTG	56	TATCCAACTAATGGGGTTTG	56	208	7,500,951-7,501,274
A09SSR18	CT	6	CATGTCTCAGCACTTTCTCA	58	CATGTCTCAGCACTTTCTCA	56	188	7,701,617-7,701,928
A09SSR38	AT	15	ACGTAACCATTTCCATTCAG	56	ACGTAACCATTTCCATTCAG	58	247	9,706,320-9,706,649
A09SSR41	ATT	6	GGCTGAAAACATGTAACGAT	56	GGCTGAAAACATGTAACGAT	58	247	10,027,312-10027629
A09SSR48	AT	18	GAAGAACGGAGCTGATAAAA	56	GAAGAACGGAGCTGATAAAA	56	217	10,720,316-10,720,651
A09SSR51	AAG	11	GGAGGGGAAGAGTAAGAAGA	60	GGAGGGGAAGAGTAAGAAGA	58	192	11,010,565-11,010,897
A09SSR52	AT	10	TTGTCTAATTTCTTTTGTTTTGT	49	TTGTCTAATTTCTTTTGTTTTGT	58	156	11,135,492-11,135,811
A09SSR53	TCT	5	ATCGTCAGCTTTGATTGACT	56	ATCGTCAGCTTTGATTGACT	60	150	11,200,063-11,200,377
A09SSR63	AT	10	CAATTGCTGAAAACATCTGA	54	CAATTGCTGAAAACATCTGA	58	198	8,243,452-8,243,771
A09SSR71	AT	11	AGTTGTTCAAGGAGAGTTAAGA	54	AGTTGTTCAAGGAGAGTTAAGA	53	250	8,497,687-8,498,008
A09SSR73	AT	10	TCAAACTAGTGCACTGAAACA	54	TCAAACTAGTGCACTGAAACA	50	189	8,580,316-8,580,635
A09SSR75	ATA	9	TGAGAACTGTTTGGAATATGG	54	TGAGAACTGTTTGGAATATGG	50	220	8,641,455-8,641,781
A09SSR76	TA	8	TTGAGGGTGTTTCTCTCAAT	56	TTGAGGGTGTTTCTCTCAAT	54	167	8,657,307-8,657,622
A09SSR77	TA	9	GGTGGAATGGAGTTGTAAGA	58	GGTGGAATGGAGTTGTAAGA	56	180	8,687,837-8,688,154
A09SSR81	TA	10	CATTAAGCCCTTTCTCAAAA	54	CATTAAGCCCTTTCTCAAAA	50	231	8,815,873-8,816,192
A09SSR88	TA	8	GTTTATTTTGGCATTTGGAA	52	GTTTATTTTGGCATTTGGAA	58	152	9,062,428-9,062,743
A09SSR92	AT	11	TTCAGTTATGTGTGTTTGTGTG	54	TTCAGTTATGTGTGTTTGTGTG	51	207	9,216,091-9,216,412
