# Supplementary material for: QTL analysis and candidate gene prediction for seed density per silique by QTL-seq and RNA-seq in spring Brassica napus L
Source: PLoS One. 2023 Mar 6;18(3):e0281875. doi: 10.1371/journal.pone.0281875 (PMC9987769; doi:10.1371/journal.pone.0281875)
Supplement: S9 Table — (XLSX) [file pone.0281875.s015.xlsx]

## Sheet: Sheet1
S9 Table Variance Analysis of Yield-related Traits.
Trates	Environments	Mean	Range	Mean	Range	P-value
		Parents
		No.935		No.3641
ESP	2019HZ	318.083±107.961A	249.488-386.678	169.500±53.161B	135.723-203.277	0.000306618
	2019XN	235.778±61.280A	205.304-266.252	118.111±31.359B	102.517-133.706	2.14659e-08
	2020HZ	247.500±84.970A	205.245-289.755	167.167±33.110B	150.702-183.632	0.000682553
	2020XN	224.833±61.997A	194.003-255.664	153.611±25.839B	140.762-166.461	7.59354e-05
SPS	2019HZ	21.108±4.271A	18.395-23.822	30.933±4.327B	28.184-33.683	1.25471e-05
	2019XN	21.683±4.549A	19.421-23.946	28.383±4.788B	26.002-30.764	0.000134461
	2020HZ	22.961±1.981A	21.976-23.946	27.511±4.229B	25.408-29.614	0.000220311
	2020XN	22.139±2.505A	20.893-23.385	29.267±4.148B	27.204-31.329	4.19413e-07
SL	2019HZ	7.738±0.892a	7.171-8.304	7.014±0.563b	6.656-7.372	0.026632
	2019XN	8.035±1.031A	7.523-0.855	6.883±0.699B	6.535-7.230	0.00040009
	2020HZ	7.481±0.435A	7.265-7.698	6.643±0.446B	6.422-6.865	2.08537e-06
	2020XN	7.818±0.413A	7.613-8.023	7.275±0.442B	7.055-7.495	0.000556631
SD	2019HZ	2.705±0.305A	2.511-2.899	4.408±0.455B	4.119-4.697	3.05903e-10
	2019XN	2.677±0.314A	2.520-2.833	4.100±0.396B	3.903-4.297	1.01245e-13
	2020HZ	3.072±0.229A	2.958-3.186	4.146±0.617B	3.839-4.452	5.64934e-08
	2020XN	2.828±0.250A	2.703-2.952	4.008±0.397B	3.810-4.205	2.17655e-12
SYP	2019HZ	22.877±8.624A	17.397-28.356	14.092±6.047B	10.249-17.934	0.00851272
	2019XN	16.059±4.666A	13.739-18.379	11.034±4.338B	8.877-13.191	0.00200842
	2020HZ	21.352±8.020	17.364-25.340	19.261±6.733	15.912-22.609	0.402778
	2020XN	12.745±4.413	10.550-14.940	13.534±4.301	11.395-15.673	0.590607
TSW	2019HZ	4.283±0.294A	4.096-4.470	3.452±0.427B	3.181-3.723	1.37599e-05
	2019XN	4.259±0.382A	4.069-4.449	3.757±0.498B	3.509-4.005	0.00177121
	2020HZ	4.704±0.316	4.548-4.861	4.587±0.425	4.376-4.799	0.354414
	2020XN	3.591±0.347	3.418-3.763	3.487±0.371	3.302-3.671	0.391864
A,B:0.01significance level between the parents in the same environment based on a t test;
a,b:0.05significance level between the parents in the same environment based on a t test
